# Supplementary material for: Sequence Validation of Candidates for Selectively Important Genes in Sunflower
Source: PLoS One. 2013 Aug 26;8(8):e71941. doi: 10.1371/journal.pone.0071941 (PMC3753318; doi:10.1371/journal.pone.0071941)
Supplement: Table S3 — Extension of Table 1 to contain the parameter estimates used in the ML-HKA test. (XLSX) [file pone.0071941.s003.xlsx]

## Sheet: Sheet1
Table S3 - Extension of Table 1 to contain the parameter estimates used in the ML-HKA test
			Polymorphism and P-values:							ML-KHA data:
			Watterson’s θ			ML-HKA P-values				Wild					Land					Imp
Type	Locus		Wild	Land	Imp	Wild	Land	Imp		L	S	N	D	T	L	S	N	D	T	L	S	N	D	T
N	c0025	Aleurain-like protease	0.0239	0.015	0.0138	0.1937	0.2979	0.176		81	66	14	5	0.02388	81	39	10	7	0.015	81	26	10	2	0.01383
N	c1111	Protein kinase family protein	0.0094	0.0006	0.0019	0.2125	0.6362	0.9305		17	16	16	1	0.00942	17	1	12	1	0.00064	17	3	12	1	0.00189
N	c1351	Chlorophyll binding protein	0.0138	0.018	0.0111	0.7964	0.7016	0.383		81	21	14	5	0.01381	81	26	12	7	0.01801	81	16	12	2	0.01108
N	c2016	DNAJ heat shock N-terminal domain-containing	0.0301	0.0189	0.0162	0.7361	0.8933	0.3601		75	42	16	9	0.03014	78	25	12	8	0.0189	79	21	12	19	0.01619
N	c2307	Glyceraldehyde-3-phosphate dehydrogenase	0.005	0.0055	0.0062	0.8146	0.7105	0.791		38	7	16	3	0.00495	38	7	12	2	0.00545	38	8	12	2	0.00623
N	c5369	S-adenosylmethionine synthetase	0.0111	0.0097	0.0052	0.8648	0.8339	0.7842		37	12	16	3	0.01109	37	9	12	3	0.00973	36	6	12	3	0.00523
N	c5456	Vacuolar H+-ATPase subunit A	0.0185	0.0101	0.0054	0.2398	0.3041	0.88		22	26	16	2	0.01852	22	13	12	2	0.01008	22	7	12	2	0.00543
D	c1357	Pentatricopeptide repeat-containing protein	0.0107	0.0056	0.0056	0.6688	0.382	0.2101		137	23	16	12	0.01068	137	11	12	10	0.00561	138	11	12	10	0.00561
D	c1533	Microtubule-associated protein	0.0216	0.0096	0.0004	0.5902	0.9072	0.0151**		71	52	14	1	0.02162	71	21	12	1	0.00955	71	1	10	1	0.00036
D	c1649	Putative protein	0.0093	0.0087	0	0.9578	0.9188	0.0029**		149	18	14	7	0.00925	149	16	12	6	0.00866	149	0	12	6	0
D	c1666¶	Putative Ser/Thr protein kinase	0.0134	0.0139	0	0.1076	0.0823*	0.0452**		35	28	16	1	0.01339	35	28	12	2	0.0139	35	0	12	2	0
D	c2873	11S globulin precursor	0.0047	0.0025	0	0.8921	0.5324	0.1425		114	10	16	3	0.00471	120	5	12	1	0.00252	122	0	10	1	0
D	c2963	BEL1-related homeotic protein	0.0127	0.0018	0	0.828	0.1798	0.0007**		128	41	12	11	0.0127	128	6	12	9	0.00183	128	0	12	9	0
D	c3115	Nicotinate phosphoribosyltransferase-like protein	0.0027	0	0	0.1256	0.9774	0.9065		56	6	16	0	0.00274	56	0	12	0	0	56	0	12	0	0
D	c5898¶	Unknown protein	0.0162	0.0015	0.0008	0.7698	0.0744*	0.0269**		56	23	16	5	0.01619	56	2	12	6	0.00153	56	1	12	6	0.00076
D	c4973¶	Chorismate synthase	0.0084	0	0	0.9106	0.0053**	0.0062**		78	15	16	5	0.00841	78	0	12	5	0	78	0	10	5	0
D	G13K16	No signiﬁcant similarity	0.0095	0.0033	0.0026	0.8837	0.2176	0.1488		113	16	16	4	0.00951	114	5	12	7	0.00327	114	4	12	7	0.00261
D	H4B03	Kinesin-related protein (MKRP2)	0.0132	0.003	0.0003	0.057	0.2177	0.566		45	43	16	1	0.01324	46	10	12	1	0.00301	46	1	12	1	0.0003
D	M23M12	CONSTANS 3	0.0138	0.0052	0.0016	0.2596	0.2188	0.9425		90	25	14	2	0.01379	90	10	12	1	0.00522	90	3	12	1	0.00156
D	N21O05	Thiol protease	0.0029	0	0	0.1685	0.0053**	0.0050**		95	4	16	6	0.00293	95	0	12	5	0	95	0	12	5	0
I	c1144	Calmodulin-binding protein	0.0024	0.0023	0	0.7282	0.5471	0.0093**		119	5	10	3	0.00241	119	5	12	4	0.00226	119	0	12	4	0
I	c1236¶	NSL1 (NECROTIC SPOTTED LESIONS1)	0.0119	0.0068	0	0.5399	0.5683	0.0051**		154	40	16	6	0.01186	154	20	10	5	0.0068	153	0	12	5	0
I	c1258	11S globulin precursor	0.0107	0.0066	0	0.9099	0.4632	0.0000**		228	44	16	16	0.01066	231	25	12	19	0.00659	231	0	10	19	0
I	c1406¶	Protein kinase-like protein	0.0219	0.0194	0	0.2071	0.163	0.0050**		128	74	16	5	0.02193	128	62	12	7	0.01941	128	0	12	5	0
I	c1700	Mitochondrial dicarboxylate carrier	0.0213	0.0136	0.0084	0.82	0.9343	0.5555		241	79	16	22	0.0213	246	46	12	22	0.01363	242	28	12	22	0.00835
I	c1774	No signiﬁcant similarity	0.0106	0.0109	0.0033	0.9305	0.8681	0.3536		146	20	14	5	0.01064	151	20	12	5	0.01093	152	6	12	5	0.00326
I	c0019	Unknown protein	0.025	0.0183	0	0.1993	0.1024	0.0036**		80	87	14	8	0.02504	80	65	12	8	0.01829	82	0	10	6	0
I	c1921¶	Dof27	0.0154	0.0088	0.001	0.9483	0.6381	0.0104**		239	52	16	20	0.01538	239	27	12	16	0.00877	239	3	12	15	0.00097
I	c2150	NADP-speciﬁc glutatamate dehydrogenase	0.0321	0.0076	0	0.3002	0.534	0.0450**		28	23	16	2	0.03209	28	5	12	1	0.00759	28	0	12	2	0
I	c2588	ATIDD11 (INDETERMINATE-DOMAIN11)	0.0053	0.0087	0	0.3958	0.8769	0.0017**		98	10	16	8	0.00531	98	15	12	7	0.00874	99	0	12	7	0
I	c3070	Gly-rich RNA binding protein	0.0088	0.0067	0.0077	0.9702	0.7709	0.7452		90	18	14	7	0.0088	90	13	12	7	0.00669	90	15	12	8	0.00772
I	c5666	Peroxidase	0.0237	0.0057	0	0.3859	0.4254	0.0192**		87	64	16	2	0.02372	87	14	10	2	0.00574	87	0	12	2	0
I	J22O06	Unknown protein	0.0264	0.0031	0	0.3104	0.3827	0.0010**		128	84	14	9	0.02639	129	9	10	3	0.00305	129	0	10	8	0
I	L2K11	SDL-1 protein	0.0038	0.004	0.0024	0.0879	0.0457**	0.1359		23	8	14	0	0.00383	23	8	12	0	0.00403	23	5	12	0	0.00243
